# Supplementary material for: Thidiazuron combined with cyclanilide modulates hormone pathways and ROS systems in cotton, increasing defoliation at low temperatures
Source: Front Plant Sci. 2024 Apr 3;15:1333816. doi: 10.3389/fpls.2024.1333816 (PMC11021790; doi:10.3389/fpls.2024.1333816)
Supplement: Supplementary file 6 [file Table_2.xlsx]

## Sheet: Sheet1
Supplemental TABLE 2 The information of all transcripts in this study
Sample	W 24 h-1	W 24 h-2	W 24 h-3	T 24 h-1	T 24 h-2	T 24 h-3	TC 24 h-1	TC 24 h-2	TC 24 h-3	W 144 h-1	W 144 h-2	W 144 h-3	T 144 h-1	T 144 h-2	T 144 h-3	TC 144 h-1	TC 144 h-2	TC 144 h-3
Raw Reads Number	46678166	47696714	46479024	49921468	48627018	43342826	47521576	47275218	43997308	46107960	47967200	41691134	48636774	47593840	41663922	50856910	48509644	41203252
Raw Bases Number	7001724900	7154507100	6971853600	7488220200	7294052700	6501423900	7128236400	7091282700	6599596200	6916194000	7195080000	6253670100	7295516100	7139076000	6249588300	7628536500	7276446600	6180487800
Clean Reads Number	44705992	45924512	45210876	47842344	46685908	42072950	45599558	45531540	42693672	44616832	46358638	40499720	46954870	45890088	40531012	46413996	45666530	40023104
Clean Reads Rate(%)	95.77	96.28	97.27	95.84	96.01	97.07	95.96	96.31	97.04	96.77	96.65	97.14	96.54	96.42	97.28	91.26	94.14	97.14
Clean Bases Number	6705898800	6888676800	6781631400	7176351600	7002886200	6310942500	6839933700	6829731000	6404050800	6692524800	6953795700	6074958000	7043230500	6883513200	6079651800	6962099400	6849979500	6003465600
Raw Q30 Bases Rate(%)	91.37	91.42	91.59	91.61	91.07	91.42	92.28	91.89	91.43	91.05	91.64	91.05	91.83	91.08	91.32	92.42	91.72	91.24
Clean Q30 Bases Rate(%)	91.73	91.78	91.79	91.99	91.48	91.66	92.58	92.27	91.66	91.5	92.07	91.27	92.21	91.49	91.54	92.82	92.08	91.49
Mapped Reads	42760224	43891769	43396504	45692513	44540841	40131733	43202847	42540338	38482530	42593445	44361128	37890396	44866156	43542735	38684793	43379940	42794689	38217167
Mapping Rate	0.9565	0.9557	0.9599	0.9551	0.9541	0.9539	0.9474	0.9343	0.9014	0.9546	0.9569	0.9356	0.9555	0.9488	0.9544	0.9346	0.9371	0.9549
UnMapped Reads	1945768	2032743	1814372	2149831	2145067	1941217	2396711	2991202	4211142	2023387	1997510	2609324	2088714	2347353	1846219	3034056	2871841	1805937
MultiMap Reads	3627238	3703415	3551483	3855228	3759404	3376358	3800292	3660590	3268303	3606860	3805381	3223020	3660237	3568759	3153165	3801894	3614366	3166367
MultiMap Rate	0.0811	0.0806	0.0786	0.0806	0.0805	0.0803	0.0833	0.0804	0.0766	0.0808	0.0821	0.0796	0.078	0.0778	0.0778	0.0819	0.0791	0.0791
